# Supplementary material for: Damselfish face climate change: Impact of temperature and habitat structure on agonistic behavior
Source: PLoS One. 2020 Jun 30;15(6):e0235389. doi: 10.1371/journal.pone.0235389 (PMC7326182; doi:10.1371/journal.pone.0235389)
Supplement: S1 Data — (XLSX) [file pone.0235389.s001.xlsx]

## Sheet: locomotion
		average swimming speed (cm/s)		Immobility time (s)
temperature	habitat	Before mirror	after mirror	Before mirror	after mirror
34	complex	4.18577	4.35041	72.1667	94.24
34	complex	2.91988	6.27768	132	44.1667
34	complex	2.71591	1.72372	103	138
34	complex	0.302718	0.927808	277.667	203.333
34	complex	3.58115	5.18835	79	37.12
34	complex	2.81427	2.56049	81.5	114.667
34	barren	7.13198	5.05662	29.04	89.76
34	barren	6.45175	7.81182	29.04	32.6
34	barren	1.21908	6.00939	215.12	67.2
34	barren	2.21865	7.16057	163.52	35.84
34	barren	5.6156	7.96096	46.32	27.8
34	barren	6.42869	9.09981	68.32	29
34	barren	9.26599	10.2236	6.16	31.8
34	barren	4.98234	11.2133	108.08	27.8
34	barren	3.91464	12.4138	95.04	21.4
28	complex	8.64629	6.17546	100.267	28.7788
28	complex	8.48857	7.89371	45.7958	92.092
28	complex	4.06336	4.28055	78.078	54.3877
28	complex	2.96378	3.34717	109.91	132.132
28	complex	4.01082	3.93663	67.3173	101.101
28	complex	1.63971	1.43522	152.853	159.159
28	complex	3.0881	3.71945	136.136	90.09
28	complex	3.95015	3.29919	101.101	94.3443
28	complex	4.61075	4.71058	91.8418	76.076
28	complex	4.74721	1.61779	91.091	196.196
28	complex	7.65215	5.41242	14.014	58.8088
28	complex	6.05752	4.44045	16.2663	44.5445
28	barren	2.04727	3.74496	188.188	95.0951
28	barren	4.09655	3.083	89.5896	92.5926
28	barren	6.26278	5.39601	43.5435	65.8158
28	barren	3.05901	4.61981	101.101	65.5656
28	barren	1.70008	3.82047	201.952	95.0951
28	barren	3.80886	4.21822	133.634	109.109
28	barren	3.6269	3.2167	138.388	117.618
28	barren	3.89349	2.7953	89.0891	138.639
28	barren	3.09541	3.81284	112.863	77.3273

## Sheet: distribution in tank areas
BASAL (before mirror exposure)									AFTER mirror exposure (0-5min)
temperature	habitat	A1	A2	A3	A4	Total			temperature	habitat	A1	A2	A3	A4	Total
34	complex	22.3333	98.3333	142.667	35	298.333			34	complex	44	79.68	134.16	42.08	299.92
34	complex	23.1667	19.3333	56.5	200	299			34	complex	147.167	72.5	40.3333	36.3333	296.333
34	complex	209.667	26.6667	1.16667	62	299.5			34	complex	269.2	0.8	10.24	19.6	299.84
34	complex	0	0.166667	0	299.667	299.833			34	complex	0	1.33333	157.667	141.833	300.833
34	complex	44	9.33333	55.3333	188.833	297.5			34	complex	107.2	58.16	46.24	88.24	299.84
34	complex	50	16.3333	72.3333	158.667	297.333			34	complex	115.333	24	29	131	299.333
34	barren	151.04	39.36	16.16	91.76	298.32			34	barren	143.76	72.48	27.04	56.64	299.92
34	barren	70.88	65.68	101.76	61.6	299.92			34	barren	157	90.4	26.6	25.6	299.6
34	barren	31.28	0.08	10.24	261.36	302.96			34	barren	68.16	17.6	38.08	175.36	299.2
34	barren	8.16	17.2	166.64	107.36	299.36			34	barren	87.84	85.12	53.12	73.44	299.52
34	barren	54.24	49.12	59.36	136.08	298.8			34	barren	94.8	85	64.2	55.8	299.8
34	barren	72.8	74.64	89.44	62	298.88			34	barren	164.6	63.2	44.8	27.2	299.8
34	barren	45.76	94.88	113.2	44.72	298.56			34	barren	157.6	87.4	20	34	299
34	barren	16.08	72.64	70.88	143.36	302.96			34	barren	104.6	86	72.2	36.8	299.6
34	barren	81.84	122	87.84	13.28	304.96			34	barren	102.4	112.6	48.4	36	299.4
28	complex	30.5305	134.801	110.777	21.5215	297.631			28	complex	144.394	70.07	32.5325	52.052	299.049
28	complex	112.863	63.063	63.3133	60.5605	299.8			28	complex	144.895	69.3193	25.5255	58.058	297.798
28	complex	99.3478	115.363	35.0325	47.0445	296.788			28	complex	222.723	42.3757	7.5075	26.8602	299.466
28	complex	110.711	51.6516	52.6526	84.2842	299.299			28	complex	157.908	30.5305	58.3083	51.3013	298.048
28	complex	95.5955	17.2673	17.017	169.92	299.8			28	complex	102.102	17.7678	19.2693	156.657	295.796
28	complex	0	0	3.9039	294.895	298.799			28	complex	0	0	15.015	284.684	299.699
28	complex	95.095	20.02	157.824	25.6923	298.632			28	complex	205.455	32.032	17.7678	44.044	299.299
28	complex	54.3043	27.7778	38.2883	177.427	297.798			28	complex	266.016	7.5075	9.25925	16.5165	299.299
28	complex	22.2723	21.2713	118.118	137.888	299.549			28	complex	116.366	39.2893	87.087	56.8068	299.549
28	complex	91.091	43.7103	81.4147	83.7503	299.966			28	complex	237.738	6.25625	5.75575	50.05	299.8
28	complex	67.8178	148.148	48.5485	33.7838	298.298			28	complex	166.166	63.8138	29.5295	41.041	300.55
28	complex	73.3233	22.7728	66.8168	137.137	300.05			28	complex	201.451	36.7868	35.5355	25.2753	299.049
28	barren	38.6386	28.8288	21.8218	210.01	299.299			28	barren	110.511	42.2422	56.6567	89.4895	298.899
28	barren	58.5586	38.038	43.2933	159.159	299.049			28	barren	169.419	22.2723	26.5265	77.5776	295.796
28	barren	23.7738	22.7728	125.876	123.373	295.796			28	barren	99.5996	39.5395	66.5666	89.8398	295.546
28	barren	110.861	21.021	10.2603	156.657	298.799			28	barren	111.361	0	21.5215	165.916	298.799
28	barren	3.75375	1.001	27.7778	266.517	299.049			28	barren	89.0891	9.50951	90.0901	109.86	298.549
28	barren	67.8178	43.043	48.7988	138.889	298.549			28	barren	122.122	33.7838	61.5616	78.3283	295.796
28	barren	7.50751	54.8048	128.629	106.106	297.047			28	barren	87.8378	38.2883	115.616	57.5576	299.299
28	barren	36.036	15.015	42.042	205.956	299.049			28	barren	121.121	5.00501	0.500501	172.673	299.299
28	barren	28.7788	6.00601	53.3033	213.213	301.301			28	barren	141.642	11.5115	19.7698	126.126	299.049

## Sheet: behavioral repertory
BASAL (5 min before mirror exposure)
temperature	habitat	immobility	vigilance	substrate nibble	threat	attack	ex_frontal	ex_lateral	total
28	complex	40	19	6	235	0	0	0	300
28	complex	0	226	72	2	0	0	0	300
28	complex	17	268	2	13	0	0	0	300
28	complex	192	92	6	10	0	0	0	300
28	complex	115	185	0	0	0	0	0	300
28	complex	205	95	0	0	0	0	0	300
28	complex	195	105	0	0	0	0	0	300
28	complex	149	151	0	0	0	0	0	300
28	complex	138	145	17	0	0	0	0	300
28	complex	134	110	27	29	0	0	0	300
28	complex	30	260	10	0	0	0	0	300
28	complex	99	201	0	0	0	0	0	300
28	barren	208	80	5	7	0	0	0	300
28	barren	127	163	10	0	0	0	0	300
28	barren	28	210	50	12	0	0	0	300
28	barren	161	139	0	0	0	0	0	300
28	barren	236	64	0	0	0	0	0	300
28	barren	138	119	15	28	0	0	0	300
28	barren	124	168	8	0	0	0	0	300
28	barren	0	211	0	70	19	11	8	300
28	barren	30	270	0	0	0	0	0	300
34	complex	14	138	0	148	0	0	0	300
34	complex	176	96	16	12	0	0	0	300
34	complex	88	212	0	0	0	0	0	300
34	complex	290	10	0	0	0	0	0	300
34	complex	144	156	0	0	0	0	0	300
34	complex	143	157	0	0	0	0	0	300
34	barren	76	19	1	204	0	0	0	300
34	barren	29	68	2	201	0	0	0	300
34	barren	257	29	0	14	0	0	0	300
34	barren	202	0	0	98	0	0	0	300
34	barren	85	157	3	55	0	0	0	300
34	barren	74	10	5	193	18	0	18	300
34	barren	23	0	2	275	0	0	0	300
34	barren	131	82	1	86	0	0	0	300
34	barren	38	174	33	10	45	8	37	300
AFTER MIRROR (5 min after mirror exposure)
temperature	habitat	immobility	vigilance	substrate nibble	threat	attack	ex_frontal	ex_lateral	total
28	complex	21	41	10	87	141	66	75	300
28	complex	42	85	15	8	150	99	51	300
28	complex	22	60	2	35	181	120	61	300
28	complex	96	51	0	8	145	104	41	300
28	complex	107	101	0	0	92	65	27	300
28	complex	210	75	0	15	0	0	0	300
28	complex	0	50	0	39	211	137	74	300
28	complex	48	33	0	3	216	128	88	300
28	complex	66	117	0	0	117	49	68	300
28	complex	72	29	0	42	157	103	54	300
28	complex	27	87	0	13	173	83	90	300
28	complex	33	80	0	0	187	93	94	300
28	barren	76	103	0	16	105	81	24	300
28	barren	48	72	0	0	180	100	80	300
28	barren	65	117	12	0	106	66	40	300
28	barren	110	118	0	0	72	52	20	300
28	barren	141	68	0	0	91	48	43	300
28	barren	70	80	0	0	150	68	82	300
28	barren	60	127	0	0	113	74	39	300
28	barren	25	112	0	65	98	68	30	300
28	barren	49	88	0	35	128	79	49	300
34	complex	13	110	0	177	0	0	0	300
34	complex	30	138	10	0	122	72	50	300
34	complex	45	29	0	54	172	132	40	300
34	complex	195	105	0	0	0	0	0	300
34	complex	60	127	1	0	112	81	31	300
34	complex	153	140	0	0	7	7	0	300
34	barren	30	79	0	80	111	38	73	300
34	barren	15	100	2	0	183	100	83	300
34	barren	188	45	0	15	52	43	9	300
34	barren	32	0	0	200	68	45	23	300
34	barren	25	138	1	60	76	62	14	300
34	barren	22	101	2	76	99	40	59	300
34	barren	12	0	2	129	157	30	127	300
34	barren	20	66	2	122	90	43	47	300
34	barren	15	200	20	6	59	18	41	300
